# Supplementary material for: Outdoor Activities Associated with Lower Odds of SARS-CoV-2 Acquisition: A Case–Control Study
Source: Int J Environ Res Public Health. 2022 May 18;19(10):6126. doi: 10.3390/ijerph19106126 (PMC9141379; doi:10.3390/ijerph19106126)
Supplement: Supplementary file 1 [file ijerph-19-06126-s001.zip]

Archive with 1 entries (1 files):
- ijerph-1661061-supplementary.pdf
